# Supplementary material for: Identification of bakanae disease resistance loci in japonica rice through genome wide association study
Source: Rice (N Y). 2017 Jun 8;10:29. doi: 10.1186/s12284-017-0168-z (PMC5465229; doi:10.1186/s12284-017-0168-z)
Supplement: Supplementary file 7 — List of candidate genes, functionally annotated, selected on the base of the FDR value. (XLSX 14 kb) [file 12284_2017_168_MOESM7_ESM.xlsx]

## Sheet: Foglio1
Additional File 5: Table S1. List of candidate genes, functionally annotated, selected on the base of the FDR value.
Chromosome	Start position (bp)	End position (bp)	Locus ID	Rice Genome Project Annotation
1	645598	646722	Os01g0112400	Major intrinsic protein family protein
1	648288	651869	Os01g0112500	Plakoglobin/armadillo/beta-catenin-like protein
1	689788	693923	Os01g0112800	Disease resistance protein domain containing protein
1	710956	714232	Os01g0113150	Disease resistance protein domain containing protein
1	720673	723317	Os01g0113200	Receptor serine/threonine kinase.
1	723693	726099	Os01g0113300	ARK protein
1	731150	738020	Os01g0113400	Receptor-like kinase
1	734071	737556	Os01g0113500	Receptor-like kinase
1	742860	745177	Os01g0113700	Receptor-like kinase
1	745452	748945	Os01g0113800	Protein kinase core domain
1	752080	754992	Os01g0113900	Receptor-like kinase
1	756221	756901	Os01g0114000	retrotransposon protein
1	767181	769673	Os01g0114100	Protein kinase RLK17
1	770332	773829	Os01g0114300	Receptor-like kinase
1	774727	775743	Os01g0114400	Receptor-like kinase
1	786373	788619	Os01g0114600	Receptor-like kinase
1	789714	792435	Os01g0114700	Receptor-like kinase
1	792455	796419	Os01g0114800	retrotransposon protein
1	794499	795413	Os01g0114900	Receptor kinase LRK14
1	808373	808859	Os01g0115200	glutamyl-tRNA amidotransferase
1	839809	840828	Os01g0115500	Receptor-like kinase
1	842002	842757	Os01g0115566	Receptor-like kinase
1	843530	847399	Os01g0115600	Receptor kinase LRK14
1	852249	854568	Os01g0115700	Receptor-like kinase
1	857897	860583	Os01g0115750	Receptor-like kinase
1	862579	865249	Os01g0115800	Receptor-like kinase
1	865938	869298	Os01g0115900	Receptor-like kinase
1	872458	874817	Os01g0116000	Receptor-like kinase
1	911735	914246	Os01g0116200	Protein kinase core domain
1	915605	917636	Os01g0116300	Receptor-like kinase
1	921078	923630	Os01g0116400	Protein kinase core domain
1	924451	956639	Os01g0116900	Protein kinase catalytic domain containing protein
1	929884	934458	Os01g0116600	Protein synthesis factor, GTP-binding domain containing protein.
1	935574	936704	Os01g0116800	Receptor-like kinase
1	957907	960626	Os01g0117000	Receptor-like kinase ARK1AS.
1	961799	965151	Os01g0117100	Receptor kinase LRK10
1	969340	973327	Os01g0117200	ARK protein
1	979238	980546	Os01g0117300	Receptor kinase LRK10
1	984510	985133	Os01g0117400	Receptor-like kinase
1	987676	990745	Os01g0117500	Receptor kinase LRK10
1	994712	997262	Os01g0117600	Protein kinase catalytic domain containing protein
1	997918	1000997	Os01g0117700	Receptor kinase LRK14
1	1010259	1012400	Os01g0117900	nodulin-like protein
1	1016065	1019435	Os01g0118000	Fructose-bisphosphate aldolase
1	1024186	1030112	Os01g0118100	Fructose-bisphosphate aldolase
4	31169012	31174731	Os04g0614500	Pyridoxal phosphate-dependent transferase,major region, subdomain 1 domain containing protein.
4	31176650	31182430	Os04g0614600	Viroid RNA-binding protein
4	31189280	31193896	Os04g0614650	retrotransposon protein
4	31194936	31196293	Os04g0614700	retrotransposon protein
4	31212165	31214739	Os04g0615000	peptidase, trypsin-like serine and cysteine proteases
4	31215137	31219569	Os04g0615100	Lecithine cholesterol acyltransferase-like protein
4	31226065	31229570	Os04g0615500	APO, putative
4	31231440	31232057	Os04g0615600	heavy metal-associated domain containing protein
4	31239185	31243430	Os04g0615700	Argonaute and Dicer protein PAZ domain containing protein.
4	31247863	31249612	Os04g0615800	PAZ domain-containing protein
4	31251438	31254040	Os04g0615900	FAR1 domain containing protein.
4	31260001	31262246	Os04g0616100	tetratricopeptide repeat domain containing protein
4	31263110	31264993	Os04g0616200	protein kinase domain containing protein
4	31270141	31270896	Os04g0616282	protein kinase domain containing protein
4	31274513	31282357	Os04g0616300	SHR5-receptor-like kinase
4	31285363	31295976	Os04g0616400	SHR5-receptor-like kinase
4	31299841	31307729	Os04g0616500	SHR5-receptor-like kinase
4	31308749	31310236	Os04g0616600	Serine/threonine protein kinase-related domain containing protein.
4	31349656	31350385	Os04g0617050	OsSAUR21 - Auxin-responsive SAUR gene family member,
4	31364111	31369399	Os04g0617600	Cdc48 cell division control protein 48,AAA family.
4	31389665	31393330	Os04g0617800	Imidazoleglycerol-phosphate dehydratase 1
4	31393340	31395182	Os04g0617900	germin-like protein subfamily 1 member 11
4	31398698	31400185	Os04g0618050	Pentatricopeptide repeat containing protein.
4	31403388	31407274	Os04g0618200	NAD dependent epimerase/dehydratase family domain containing protein
4	31412175	31416159	Os04g0618500	Gamma-SNAP (Fragment).
4	31416378	31420095	Os04g0618600	Long hypocotyl in far-red 1 (bHLH-like protein HFR1)
4	31420801	31425092	Os04g0618700	Protein kinase, core domain containing protein.
4	31439595	31443397	Os04g0619000	no apical meristem protein
4	31458951	31462013	Os04g0619300	OsFBK15 - F-box domain and kelch repeat containing protein, expressed
4	31463105	31466291	Os04g0619400	Protein kinase, core domain containing protein.
4	31474399	31477315	Os04g0619500	Ovarian tumour,C otubain domain containing protein
4	31478250	31481997	Os04g0619600	Resistance protein candidate (Fragment)
4	31485367	31488482	Os04g0619700	OsFBW1 - F-box domain and WD40 repeat containing protein,
4	31502967	31514308	Os04g0620000	C-type ATP-binding cassette (ABC) transporter, Arsenic (As) detoxification, Reduction of As in grains
4	31524614	31527861	Os04g0620200	Remorin protein,Grain setting
4	31531978	31541045	Os04g0620400	SIT4 phosphatase-associated protein family protein
4	31541180	31541869	Os04g0620500	SIT4 phosphatase-associated protein domain containing protein,
4	31541994	31542752	Os04g0620600	NOI protein.
4	31544124	31551203	Os04g0620700	Nucleotide-binding, alpha-beta plait domain containing protein.
4	31551859	31553373	Os04g0620800	NBS-LRR disease resistance protein
4	31577517	31582927	Os04g0621500	Disease resistance protein domain containing protein.
4	31609076	31610752	Os04g0622000	Bromodomain containing protein.
4	31646261	31649090	Os04g0622800	Similar to bromodomain containing protein
4	31660819	31662691	Os04g0623066	XA1
4	31663355	31665410	Os04g0623100	Bromodomain containing protein.
4	31669220	31674595	Os04g0623300	CPuORF12 - conserved peptide uORF-containing transcript
4	31678912	31683890	Os04g0623400	Exonuclease domain containing protein.
4	31688721	31692502	Os04g0623500	hydroxyacid oxidase 1
4	31693183	31696603	Os04g0623600	Peroxisomal (S)-2-hydroxy-acid oxidase GLO2.
4	31697288	31700055	Os04g0623700	Signal recognition particle 14 kDa protein (SRP14)
4	31700976	31703589	Os04g0623800	Aminomethyltransferase, mitochondrial precursor
4	31716399	31719152	Os04g0624000	Symbiosis-related like protein
4	31727770	31728411	Os04g0624400	polyphenol oxidase
4	31740856	31741449	Os04g0624450	polyphenol oxidase
4	31749141	31751604	Os04g0624500	Polyphenol oxidase
4	31751600	31759420	Os04g0624600	Starch synthase Starch biosynthesis
