# Supplementary material for: Identification of bakanae disease resistance loci in japonica rice through genome wide association study
Source: Rice (N Y). 2017 Jun 8;10:29. doi: 10.1186/s12284-017-0168-z (PMC5465229; doi:10.1186/s12284-017-0168-z)
Supplement: Supplementary file 8 — List of candidate genes selected from Differentially Expressed Genes (DEGs). (XLSX 13 kb) [file 12284_2017_168_MOESM8_ESM.xlsx]

## Sheet: Foglio1
Additional File 6: Table S2. List of candidate genes selected from Differentially Expressed Genes (DEGs).
id	Gene start (bp)	Gene end (bp)	log2FoldChange	padj	Gene description	comparisons
Os01g0112600	677029	677602	1.0641	0.00985152	Conserved hypothetical protein	Selenio vs Dorella mock 1wpg
OS01g0112600	677029	677602	2.1676	2.83762e-12	Conserved hypothetical protein	Selenio inoculated vs mock 3wpg
Os04g0594400	30046907	30050579	-15.209	5.67e-11	Aldo/keto reductase domain containing protein	Selenio vs Dorella inoculated 1wpg
OS04g0594400	30046907	30050579	-2.03	1.10758e-11	Aldo/keto reductase domain containing protein	Dorella inoculated vs mock 3wpg
OS04g0594400	30046907	30050579	1.3073	8.67098e-81	Aldo/keto reductase domain containing protein	Selenio inoculated vs mock 3wpg
OS04g0594400	30046907	30050579	2.7238	4.90878e-79	Aldo/keto reductase domain containing protein	Selenio vs Dorella inoculated 3wpg
Os04g0598900	30215063	30217691	1.0116	0.000162872	Similar to Wall-associated kinase-like protein	Selenio vs Dorella mock 1wpg
Os04g0598900	30215063	30217691	14.275	1.04403e-06	Similar to Wall-associated kinase-like protein	Selenio vs Dorella inoculated 1wpg
OS04g0598900	30215063	30217691	-2.5484	3.06881e-05	Similar to Wall-associated kinase-like protein	Dorella inoculated vs mock 3wpg
OS04g0598900	30215063	30217691	1.1424	1.66807e-21	Similar to Wall-associated kinase-like protein	Selenio inoculated vs mock 3wpg
OS04g0598900	30215063	30217691	3.1094	3.1505e-68	Similar to Wall-associated kinase-like protein	Selenio vs Dorella inoculated 3wpg
Os04g0600300	30291463	30293040	1.0608	0.00290591	Homodimeric diiron-carboxylate protein, Cyanide-resistant respiration in mitochondria, Reactive oxygen species (ROS) scavenging	Selenio vs Dorella mock 1wpg
OS04g0600300	30291463	30293040	1.4395	4.78846e-05	Homodimeric diiron-carboxylate protein, Cyanide-resistant respiration in mitochondria, Reactive oxygen species (ROS) scavenging	Selenio vs Dorella inoculated 3wpg
Os04g0603800	30462591	30463339	3.4636	1.16472e-12	Chromo domain containing protein	Selenio vs Dorella mock 1wpg
Os04g0603800	30462591	30463339	40.919	0.00289	Chromo domain containing protein	Selenio vs Dorella inoculated 1wpg
OS04g0603800	30462591	30463339	5.6838	4.84372e-18	Chromo domain containing protein	Selenio vs Dorella mock 3wpg
OS04g0603800	30462591	30463339	5.8008	1.03922e-20	Chromo domain containing protein	Selenio vs Dorella inoculated 3wpg
Os04g0603900	30463548	30475160	1.8464	0.000211184	Hypothetical protein	Selenio vs Dorella mock 1wpg
Os04g0603900	30463548	30475160	19.042	0.000111024	Hypothetical protein	Selenio vs Dorella inoculated 1wpg
OS04g0603900	30463548	30475160	1.406	0.0328082	Hypothetical protein	Selenio vs Dorella inoculated 3wpg
OS04g0603900	30463548	30475160	1.5434	0.0265032	Hypothetical protein	Selenio vs Dorella mock 3wpg
Os04g0604000	30463871	30473000	20.137	0.000398365	Similar to Actin filament bundling protein P-115-ABP	Selenio vs Dorella inoculated 1wpg
OS04g0604000	30463871	30473000	1.5631	0.000333213	Similar to Actin filament bundling protein P-115-ABP	Selenio inoculated vs mock 3wpg
OS04g0604000	30463871	30473000	3.2818	2.98328e-09	Similar to Actin filament bundling protein P-115-ABP	Selenio vs Dorella inoculated 3wpg
Os04g0607250	30711791	30712483	17.881	0.00191482	Non-protein coding transcript	Selenio vs Dorella inoculated 1wpg
OS04g0607250	30711791	30712483	2.5506	0.000170985	Non-protein coding transcript	Selenio vs Dorella inoculated 3wpg
Os04g0616400	31285363	31295976	5.3699	1.94109e-45	SHR5-receptor-like kinase	Selenio vs Dorella mock 1wpg
Os04g0616400	31285363	31295976	66.004	6.08e-46	SHR5-receptor-like kinase	Selenio vs Dorella inoculated 1wpg
OS04g0616400	31285363	31295976	6.203	7.33644e-33	SHR5-receptor-like kinase	Selenio vs Dorella mock 3wpg
OS04g0616400	31285363	31295976	6.2998	1.37626e-40	SHR5-receptor-like kinase	Selenio vs Dorella inoculated 3wpg
Os04g0616900	31340285	31344722	6.3466	2.3139e-92	Expressed protein	Selenio vs Dorella mock 1wpg
Os04g0616900	31340285	31344722	64.889	6.28e-91	Expressed protein	Selenio vs Dorella inoculated 1wpg
OS04g0616900	31340285	31344722	6.5048	9.11791e-111	Expressed protein	Selenio vs Dorella inoculated 3wpg
OS04g0616900	31340285	31344722	7.4286	8.90908e-62	Expressed protein	Selenio vs Dorella mock 3wpg
Os04g0617200	31353779	31354403	2.8969	1.96e-08	Conserved hypothetical protein	Selenio vs Dorella mock 1wpg
OS04g0617200	31353779	31354403	3.9243	1.87466e-07	Conserved hypothetical protein	Selenio vs Dorella mock 3wpg
OS04g0617200	31353779	31354403	4.5209	5.7178e-11	Conserved hypothetical protein	Selenio vs Dorella inoculated 3wpg
Os04g0618700	31420801	31425092	-1.2035	NA	Protein kinase, core domain containing protein	Selenio inoculated vs mock 1wpg
Os04g0618700	31420801	31425092	1.1246	0.00112225	Protein kinase, core domain containing protein	Selenio vs Dorella mock 1wpg
OS04g0618700	31420801	31425092	-3.7365	5.17329e-11	Protein kinase, core domain containing protein	Selenio vs Dorella mock 3wpg
OS04g0618700	31420801	31425092	-1.6901	0.000961065	Protein kinase, core domain containing protein	Dorella inoculated vs mock 3wpg
OS04g0618700	31420801	31425092	2.7009	1.47566e-19	Protein kinase, core domain containing protein	Selenio vs Dorella inoculated 3wpg
OS04g0618700	31420801	31425092	4.2338	1.89032e-29	Protein kinase, core domain containing protein	Selenio inoculated vs mock 3wpg
Os04g0623800	31700976	31703589	1.038	3.56e-56	Similar to Aminomethyltransferase, mitochondrial precursor	Selenio vs Dorella inoculated 1wpg
OS04g0623800	31700976	31703589	1.1187	0.0235321	Similar to Aminomethyltransferase, mitochondrial precursor	Selenio vs Dorella mock 3wpg
Os04g0632901	32199986	32202721	11.495	0.0171513	receptor-like kinase	Selenio vs Dorella inoculated 1wpg
OS04g0632901	32199986	32202721	1.1439	0.0113792	receptor-like kinase	Selenio vs Dorella inoculated 3wpg
Os04g0638100	32448789	32450307	-1.0131	6.34391e-05	Transferase family protein.	Selenio vs Dorella mock 1wpg
OS04g0638100	32448789	32450307	1.9039	8.43193e-18	Transferase family protein.	Selenio inoculated vs mock 3wpg
OS04g0638100	32448789	32450307	-1.9454	0.000779032	Transferase family protein.	Dorella inoculated vs mock 3wpg
OS04g0638100	32448789	32450307	-2.6069	4.08507e-06	Transferase family protein.	Selenio vs Dorella mock 3wpg
OS04g0638100	32448789	32450307	1.2514	7.30493e-09	Transferase family protein.	Selenio vs Dorella inoculated 3wpg
Os04g0640900	32606375	32608648	-1.2305	1.23631e-10	Similar to ILA1 interacting protein 5	Selenio inoculated vs mock 1wpg
OS04g0640900	32606375	32608648	1.4068	0	Similar to ILA1 interacting protein 5	Selenio inoculated vs mock 3wpg
OS04g0640900	32606375	32608648	-2.5129	6.42741e-10	Similar to ILA1 interacting protein 5	Dorella inoculated vs mock 3wpg
OS04g0640900	32606375	32608648	3.4589	0	Similar to ILA1 interacting protein 5	Selenio vs Dorella inoculated 3wpg
Os04g0652400	33215040	33220582	16.984	7.8e-21	Ortholog of the sulfate transporter family group 3 , Grain metabolism	Selenio vs Dorella inoculated 1wpg
OS04g0652400	33215040	33220582	1.2653	9.49072e-38	Ortholog of the sulfate transporter family group 3 , Grain metabolism	Selenio vs Dorella inoculated 3wpg
Os04g0657500	33530289	33533734	13.633	3.78e-32	Lipase, class 3 family protein.	Selenio vs Dorella inoculated 1wpg
OS04g0657500	33530289	33533734	1.9523	8.59755e-38	Lipase, class 3 family protein.	Selenio vs Dorella mock 3wpg
Os04g0659000	33623137	33623920	1.1605	0.00201821	Similar to OSIGBa0132E09-OSIGBa0108L24.10 protein	Selenio vs Dorella mock 1wpg
OS04g0659000	33623137	33623920	1.3848	0.00714182	Similar to OSIGBa0132E09-OSIGBa0108L24.10 protein	Selenio inoculated vs mock 3wpg
OS04g0659000	33623137	33623920	1.9616	0.000907059	Similar to OSIGBa0132E09-OSIGBa0108L24.10 protein	Selenio vs Dorella inoculated 3wpg
